# Supplementary material for: The role of vascular risk factors in white matter tract microstructure: a multi‐cohort study in older adults
Source: Alzheimers Dement. 2026 Jul 31;22(8):e71698. doi: 10.1002/alz.71698 (PMC13425621; doi:10.1002/alz.71698)
Supplement: Supplementary file 2 — Supporting Information [file ALZ-22-e71698-s002.xlsx]

## Sheet: Table S1
Supplementary Table 1. All diffusion MRI acquisition parameters across cohorts used in present study.
Study	NumberOfVolumes	Numberofb0	NumberofDirections	Bvalues	Xresolution	Yresolution	Zresolution
ADNI	127	13	114	500,1000,2000	2.7	2.7	2
ADNI	127	13	114	500,1000,2000	2.2	2.2	2
ADNI	127	13	114	500,1000,2000	2	2	2
ADNI	127	13	114	500,1000,2000	2	2	3.5
ADNI	127	13	114	500,1000,2000	2	2	2.7
ADNI	127	13	114	500,1000,2000	2.1	2.1	2
ADNI	127	13	114	500,1000,2000	2	2	2.5
ADNI	127	13	114	500,1000,2000	1	1	2
ADNI	100	9	91	500,1000,2000	2	2	2
ADNI	61	1	60	1000,2000	3	3	3
ADNI	55	7	48	1000	2	2	2
ADNI	54	6	48	1000	0.9	0.9	2
ADNI	55	7	48	1000	2.1	2.1	2
ADNI	55	7	48	1000	2.5	2.5	2
ADNI	54	6	48	1000	0.9	0.9	2.7
ADNI	55	7	48	1000	2.6	2.6	2
ADNI	50	6	44	500,1000,2000	2	2	2
ADNI	46	5	41	1000	1.4	1.4	2.7
ADNI	46	5	41	1000	2.7	2.7	2.7
ADNI	46	5	41	1000	1.4	1.4	5
ADNI	42	1	41	1000	1.4	1.4	2.7
ADNI	46	5	41	1000	1.4	1.4	2.9
ADNI	46	5	41	1000	1.4	1.4	3.5
ADNI	46	5	41	1000	1.4	1.4	4
ADNI	46	5	41	1000	2.7	2.7	2.9
ADNI	45	5	40	1000	1.4	1.4	2.7
ADNI	44	5	39	500,1000,2000	2	2	2
ADNI	36	1	35	1000	2	2	2
ADNI	36	4	32	1000	2	2	2
ADNI	36	4	32	1000	0.9	0.9	2
ADNI	33	1	32	1000	2	2	2
ADNI	31	1	30	1000	2	2	2
ADNI	31	1	30	1000	2.7	2.7	2
ADNI	24	5	19	1000	1.4	1.4	2.7
ADNI	17	1	16	1000	2.5	2.5	2.5
ADNI	22	6	16	1000	0.9	0.9	2
ADNI	16	1	15	1000	2	2	2
BIOCARD	33	1	32	700	0.8	0.8	2.2
NACC	93	3	90	1000	1.7	1.7	3
NACC	93	3	90	1000	2.3	2.3	3
NACC	92	12	80	1000	2	2	2
NACC	84	4	80	1250	2.4	2.4	2.5
NACC	79	8	71	1000	2	2	2
NACC	77	12	65	1000	2	2	2
NACC	70	6	64	1500	1.9	1.9	4.8
NACC	62	2	60	1000	1.8	1.8	3
NACC	63	3	60	1000	1.8	1.8	5.2
NACC	65	5	60	1000	2	2	2
NACC	57	1	56	800	2	2	2
NACC	54	6	48	1000	0.9	0.9	2
NACC	53	5	48	1000	2	2	2
NACC	46	5	41	1000	1.4	1.4	2.7
NACC	42	2	40	1000	1.2	1.2	5
NACC	48	8	40	1300	0.9	0.9	2.9
NACC	48	8	40	1300	0.9	0.9	2.5
NACC	37	5	32	1000	1.9	1.9	2.5
NACC	31	1	30	800	1	1	2
NACC	35	5	30	1000	1.9	1.9	2
NACC	31	1	30	1000	1.9	1.9	2
NACC	26	1	25	1000	0.9	0.9	5
NACC	26	1	25	1000	0.9	0.9	6.5
NACC	26	2	24	1000	1.9	1.9	5
NACC	26	2	24	1000	1.9	1.9	4.9
NACC	26	2	24	1000	1.7	1.7	6
NACC	26	2	24	1000	1.7	1.7	5.9
NACC	23	3	20	1000	2	2	2
NACC	13	1	12	1000	1.9	1.9	6.5
NACC	13	1	12	1250	1.6	1.6	4
ROSMAP	84	12	72	900	1.9	1.9	3
ROSMAP	46	6	40	1000	2	2	2
ROSMAP	41	1	40	1000	2	2	2
ROSMAP	43	3	40	1000	2	2	2
VMAP	33	1	32	1000	2	2	2
VMAP	33	1	32	1000	2	2	2.1
WRAP	48	8	40	1300	0.9	0.9	2.5
WRAP	26	1	25	1000	0.9	0.9	3
WRAP	32	8	24	1300	0.9	0.9	2.5
WRAP	30	8	22	1300	0.9	0.9	2.5
